# Supplementary material for: Prevalence of undiagnosed hypertension and risk assessment using a validated survey in community-based screening in Amman, Jordan
Source: PLoS One. 2026 Mar 23;21(3):e0345013. doi: 10.1371/journal.pone.0345013 (PMC13008244; doi:10.1371/journal.pone.0345013)
Supplement: S2 Table — (XLSX) [file pone.0345013.s002.xlsx]

## Sheet: HTN_Data_PLOS_ONE
No.	Gender, 1 MALE, 2 FEMALE	DOB	BMI (kg/m²)	Location= 1 AMMAN	Education Level= 1 HIGH SCHOOL, 2 TWO-YEAR DIPLOMA, 3 BACHELOR, 4 MASTER, 5PHD	Medical major= 1 YES, 2 NO	Salary=1, 250 JD OR LESS, 2 250-500, 3 500-750, 4 750-1000, 5 >1000 JD, 6 , DON’T WANT TO DISCLOSE	Insurance=1 YES, 2 NO	Social status=1 MARRIED, 2 SINLGE, 3 WIDOW /DIVORCED	Salt intake from food= 1 YES, 2 NO	Smoker= 1 YES, 2 NO	HTN FH=1 YES, 2 NO	Physical Activity= 1 YES, 2 NO	Systolic BP	Diastolic BP	TOTAL SCORE
1	2	1989	30.9	1	3	2	6	1	1	1	1	1	2	130	85	17
2	1	1974	26.1	1	1	2	2	2	1	2	1	1	2	121	83	11
3	2	1956	39.2	1	2	2	3	1	3	1	1	1	2	120	100	12
4	2	1994	30.1	1	3	2	2	1	1	1	1	1	2	126	82	15
5	1	1938	33.8	1	3	2	5	2	1	1	2	1	2	146	95	22
6	2	1943	37.5	1	1	2	6	2	1	2	2	1	2	145	90	21
7	1	1945	25.7	1	1	2	2	2	1	2	1	1	2	150	110	20
8	1	1947	20.8	1	1	2	3	2	1	1	2	2	1	129	81	10
9	2	1955	29.4	1	1	2	6	2	1	1	1	1	2	137	88	21
10	1	1973	26.3	1	4	2	4	1	1	2	1	1	1	130	100	14
11	2	1957	32.9	1	1	2	6	2	1	1	1	2	2	126	88	11
12	2	1976	28.3	1	2	1	6	2	1	1	1	1	2	140	100	22
13	2	1950	56.8	1	2	2	6	1	1	2	2	1	2	141	97	22
14	1	1960	29.8	1	4	2	4	1	1	2	2	1	2	135	81	13
15	2	1966	33.1	1	3	2	6	1	1	2	2	1	2	132	90	14
16	2	2000	22.1	1	3	2	6	1	2	2	2	2	2	123	80	9
17	2	2000	23.8	1	3	1	6	2	2	1	2	2	2	118	79	7
18	2	1992	32	1	3	2	6	2	1	2	2	2	2	118	76	9
19	1	1996	28.6	1	1	2	6	2	2	2	1	2	2	126	83	12
20	2	1998	24.2	1	2	1	6	2	2	1	2	1	2	112	75	7
21	2	1987	25.3	1	2	2	6	1	1	1	2	1	2	127	87	12
22	1	1983	29.4	1	1	2	1	2	1	1	1	2	2	116	79	10
23	2	1994	23.4	1	3	1	2	2	1	1	1	2	2	118	80	9
24	2	2001	23.7	1	3	2	6	2	2	2	2	2	2	120	80	10
25	2	1995	22.9	1	3	2	2	1	2	1	1	2	2	120	80	10
26	2	1967	40.2	1	2	2	6	2	1	2	1	2	2	125	82	13
27	1	1997	24.2	1	3	2	2	2	2	1	2	2	2	119	79	6
28	2	1993	27.1	1	3	2	6	2	1	1	1	2	2	125	83	13
29	2	1996	24.2	1	3	2	3	2	2	1	1	2	2	123	81	11
30	2	1993	29.4	1	3	2	6	1	1	2	2	2	2	127	84	12
31	2	1976	21.2	1	1	2	3	1	1	1	1	1	2	120	80	10
32	1	1983	23.1	1	3	2	5	1	1	2	2	1	2	120	70	8
33	2	1985	22	1	3	1	4	1	1	1	2	2	2	120	80	8
34	2	1978	29.3	1	2	2	2	1	1	1	1	1	1	110	70	8
35	2	1980	23.7	1	5	1	6	1	1	1	2	1	2	109	60	3
36	1	1977	23.7	1	3	2	3	2	1	1	2	1	2	124	80	8
37	1	1970	22.5	1	4	2	5	1	1	1	1	1	1	127	80	7
38	2	1967	30.1	1	1	2	6	2	1	2	2	2	1	120	80	8
39	2	1973	22.7	1	4	1	4	1	1	1	1	2	2	120	80	9
40	2	1974	21.3	1	3	2	6	2	1	1	2	2	2	110	70	7
41	2	1979	25.7	1	1	2	6	1	1	1	1	1	2	127	70	13
42	2	1975	23.9	1	3	2	4	1	1	1	1	1	2	129	75	10
43	2	1978	22	1	3	2	2	1	3	1	1	1	1	120	71	9
44	1	1975	26.2	1	4	2	6	1	1	1	2	1	1	125	75	10
45	2	1966	22.4	1	1	2	1	1	3	2	2	1	2	110	65	7
46	2	2001	20.3	1	3	2	6	2	2	1	2	2	1	118	76	6
47	2	2001	28.4	1	3	1	6	2	2	1	2	1	2	112	70	8
48	2	2000	28.4	1	3	2	6	1	2	1	1	2	1	114	76	7
49	1	2004	22.8	1	1	2	6	1	2	1	2	2	2	124	75	7
50	2	1996	21.1	1	3	1	6	1	2	1	1	1	2	100	70	6
51	2	1975	20.3	1	1	2	6	2	1	1	2	2	1	122	78	7
52	2	1985	23.7	1	1	2	6	1	1	1	1	2	1	120	77	8
53	2	1977	22.6	1	1	2	6	2	1	1	2	2	1	122	78	7
54	1	1987	32.7	1	1	2	6	2	1	1	1	1	2	121	79	11
55	2	1992	36.6	1	1	2	6	2	1	1	1	2	2	123	83	12
56	2	2001	21.9	1	3	1	6	1	2	1	1	2	2	117	78	8
57	2	1997	22.6	1	3	2	6	2	2	1	1	1	1	122	76	9
58	1	1980	30.9	1	3	2	6	1	1	1	1	1	2	128	85	14
59	1	2003	29.1	1	3	1	6	2	2	1	1	1	1	115	70	9
60	2	1971	28.2	1	1	2	6	2	1	2	2	2	1	122	77	8
61	2	1979	19.5	1	3	2	6	1	1	2	1	1	2	128	78	12
62	2	2002	24.9	1	3	2	2	2	2	1	1	2	2	122	68	7
63	1	2002	26.4	1	3	2	2	2	2	1	2	1	2	124	87	9
64	2	2004	21	1	1	2	2	1	2	1	1	2	1	110	75	9
65	2	2001	19.6	1	3	1	6	2	2	2	2	1	1	118	85	7
66	2	2003	19.5	1	3	2	6	2	2	1	2	2	1	111	68	6
67	1	2007	26.3	1	1	2	6	1	2	1	2	1	1	116	85	8
68	2	1976	26.1	1	3	2	5	1	1	1	1	1	2	123	85	10
69	2	2001	19.8	1	3	1	6	1	2	2	2	2	1	110	77	5
70	2	2003	19.7	1	1	2	1	1	2	1	2	2	1	133	90	12
71	1	2004	19.4	1	1	2	1	1	2	1	1	1	1	128	80	11
72	2	2003	19.3	1	1	2	6	2	2	1	2	1	1	126	68	8
73	2	2003	18.7	1	3	2	6	2	2	2	2	2	2	109	68	2
74	1	2001	18.4	1	3	2	6	1	2	1	1	2	1	115	80	7
75	2	2002	22.8	1	1	2	2	1	2	1	1	2	2	117	73	8
76	2	1984	25.7	1	1	2	6	1	1	2	2	2	1	90	58	2
77	1	1975	28.7	1	3	2	6	1	1	1	1	1	2	110	70	8
78	1	1960	24.8	1	3	2	4	1	1	2	1	2	2	120	70	10
79	2	1989	23.5	1	1	2	6	2	1	2	2	1	1	108	70	6
80	2	1971	30	1	3	2	6	1	1	2	2	1	2	140	90	23
81	1	1980	30.7	1	1	2	6	2	1	2	2	1	2	110	75	8
82	2	1973	29.3	1	3	1	2	1	1	2	2	2	1	119	70	5
83	2	1970	32	1	3	2	3	1	1	1	2	1	2	124	70	13
84	2	1972	34.1	1	2	2	6	2	3	2	2	1	1	123	83	11
85	2	1971	28.9	1	3	2	6	2	1	1	2	1	1	125	72	11
86	2	1970	31.2	1	2	2	6	1	1	1	1	1	2	119	72	10
87	1	1968	26.3	1	4	1	4	2	1	2	2	1	1	122	75	9
88	2	1969	28.6	1	2	2	6	1	1	2	2	1	1	124	70	7
89	1	1974	48.4	1	1	2	6	2	1	1	1	1	2	128	82	14
90	1	1981	24.2	1	4	1	5	1	1	2	1	2	1	115	70	4
91	2	1985	26	1	3	2	6	1	1	1	1	2	1	128	77	11
92	1	1966	22.5	1	4	2	6	1	1	2	1	1	2	138	70	20
93	1	1988	28.4	1	5	1	6	1	1	1	2	2	1	120	80	8
94	1	1995	26.5	1	3	2	6	1	1	2	2	1	2	135	90	20
95	2	1974	26.6	1	4	2	6	1	1	2	2	1	2	120	75	10
96	1	1978	29.2	1	3	2	6	1	1	2	2	2	2	120	80	8
97	2	1986	25.3	1	3	2	6	1	1	2	2	2	1	120	80	8
98	2	1979	33.8	1	5	2	6	1	2	1	2	1	2	138	95	22
99	1	1977	41.6	1	3	2	6	1	1	1	2	1	2	125	86	14
100	2	1984	34.6	1	3	2	6	1	1	1	2	1	2	120	80	11
101	2	1977	31.2	1	3	2	6	1	2	1	2	1	2	120	80	12
102	2	1986	31.2	1	3	2	6	1	2	1	2	1	2	120	80	12
103	1	1982	35.1	1	4	2	6	1	2	1	2	1	2	120	85	11
104	2	1988	37.3	1	1	2	6	2	1	1	2	1	2	127	82	14
105	2	1974	36	1	3	1	6	1	3	2	2	1	2	130	80	12
106	2	2002	20.4	1	3	1	6	1	2	2	2	1	1	122	82	11
107	1	1970	26.3	1	1	2	6	2	1	1	1	2	1	124	75	8
108	2	1967	29.1	1	3	2	6	2	1	1	2	1	2	119	80	8
109	2	1983	29.7	1	3	2	6	2	1	1	2	1	2	118	78	9
110	1	1983	29.4	1	3	2	6	2	1	1	2	2	2	122	75	8
111	2	1987	29.7	1	2	2	6	2	1	1	2	2	2	118	60	7
112	1	1995	32.7	1	3	1	6	2	1	2	3	2	2	118	69	6
113	2	1973	38.4	1	2	2	6	2	1	2	2	2	2	118	79	9
114	1	1944	27.7	1	1	2	6	2	1	2	2	2	2	124	80	10
115	2	1957	26.3	1	1	2	6	1	1	1	2	2	2	119	80	7
116	2	1969	24.6	1	1	2	6	2	1	1	2	2	2	116	85	8
117	2	1967	43.3	1	2	2	6	1	3	1	2	2	2	118	69	9
118	2	1964	29.1	1	2	2	6	1	1	1	2	1	2	119	77	9
119	2	1980	19.5	1	3	2	6	2	2	1	2	1	2	103	64	3
120	2	1978	34.2	1	3	2	6	1	1	2	1	2	2	110	75	8
121	1	1964	30.4	1	2	2	6	2	1	1	1	2	2	118	82	7
122	2	1967	24.2	1	2	1	6	2	1	2	2	1	2	122	77	8
123	2	1979	35	1	2	2	5	2	1	2	2	1	1	124	83	11
124	1	1965	33.6	1	3	2	5	1	1	1	2	1	2	125	80	11
125	2	1975	31.2	1	5	1	5	1	1	2	2	2	1	120	79	8
126	1	1980	27.5	1	3	2	3	1	1	1	1	1	2	122	75	10
127	2	1977	32.3	1	1	2	3	1	1	1	1	1	2	126	80	15
128	2	1976	26.8	1	2	2	2	1	1	2	1	2	2	118	79	9
129	2	1977	23.9	1	4	1	4	1	2	2	2	1	1	120	70	8
130	1	1974	32.5	1	3	2	4	1	1	1	1	1	1	115	80	10
131	2	1975	28.1	1	3	2	5	1	1	1	2	1	2	121	79	10
132	1	1978	33.7	1	3	2	5	1	1	1	2	1	2	127	82	13
133	1	1977	29.3	1	3	2	3	1	1	2	1	1	1	125	82	14
134	2	1980	38.1	1	2	2	3	2	1	1	2	1	2	115	78	10
135	1	1979	30.2	1	4	2	4	1	2	2	1	1	2	122	71	11
136	1	1968	29.7	1	3	1	5	1	1	2	2	2	2	140	80	12
137	1	1960	31.3	1	3	2	4	2	1	2	2	2	2	140	90	17
138	1	1966	22.8	1	3	2	6	2	1	2	3	1	2	128	93	8
139	2	1977	22.3	1	3	2	6	2	1	2	1	1	1	108	65	3
140	2	1982	28.1	1	4	2	6	2	1	2	2	2	2	126	65	9
141	1	1975	26	1	1	2	6	1	1	2	1	1	1	136	79	18
142	2	1967	29.3	1	1	2	6	1	1	1	1	2	2	118	94	10
143	2	1975	25.9	1	1	2	6	2	1	2	1	2	2	113	81	8
144	2	1985	23.6	1	3	2	6	1	1	2	1	2	2	112	79	7
145	1	1970	25.2	1	1	2	6	2	1	2	1	1	2	133	94	14
146	2	1969	28.7	1	1	2	6	2	1	2	1	1	2	115	89	11
147	1	1949	25	1	1	2	6	2	1	1	1	2	2	117	87	7
148	1	1979	24.3	1	1	2	6	2	1	2	1	1	2	127	92	9
149	1	1989	27.2	1	3	2	6	2	2	2	1	1	2	130	95	15
150	2	1977	23.1	1	1	2	6	2	1	2	2	1	2	116	78	8
151	2	1983	21.2	1	3	2	6	2	1	2	1	2	2	109	68	3
152	2	1988	24.6	1	3	2	6	2	1	1	1	1	2	115	68	7
153	2	1985	22.9	1	3	2	2	2	1	2	2	1	2	118	80	8
154	2	1965	21.9	1	3	2	4	1	2	1	2	1	2	128	80	10
155	1	1988	27.7	1	3	2	3	2	1	1	1	1	2	120	80	10
156	2	1989	20.8	1	3	1	6	2	1	1	2	1	1	110	80	6
157	1	1966	27.8	1	3	1	5	1	1	2	1	1	2	120	80	9
158	2	1970	27.5	1	3	2	6	1	1	1	1	2	2	110	80	8
159	1	1975	23.5	1	3	2	4	2	1	1	1	1	1	128	75	10
160	2	1980	22.4	1	4	2	6	1	1	1	2	1	2	120	80	9
161	1	1980	28.1	1	3	2	6	2	1	1	1	1	1	120	80	9
162	2	1983	23.9	1	3	2	6	1	1	1	2	1	1	120	80	8
163	2	1965	30.8	1	3	1	6	2	1	2	2	1	2	120	80	9
164	1	1966	23.5	1	5	1	5	1	1	1	2	2	1	120	80	5
165	1	1976	27.9	1	3	2	6	2	1	1	1	1	2	129	90	12
166	2	1979	23.2	1	3	1	5	1	1	2	2	2	2	127	80	10
167	1	1989	20.1	1	3	1	3	1	2	2	2	1	1	120	80	7
168	1	1964	24.7	1	3	2	6	2	1	2	2	2	1	125	84	6
169	1	1986	35.8	1	3	1	6	1	2	1	1	1	2	118	75	10
170	2	1962	24.1	1	3	2	6	2	3	2	2	1	2	120	80	10
171	2	1958	26.2	1	1	2	6	1	1	2	2	1	2	118	75	12
172	2	1969	32	1	2	2	6	1	1	2	2	2	2	120	80	11
173	2	1972	38.7	1	2	2	6	2	1	1	2	2	2	112	80	9
174	2	1947	37.8	1	1	2	1	1	3	1	2	1	1	115	80	14
175	1	1963	24.2	1	2	2	4	1	1	2	2	1	1	120	80	6
176	1	1980	26.3	1	2	2	3	2	1	2	1	1	2	120	80	11
177	1	1957	20.8	1	1	2	1	1	1	1	1	2	2	125	80	8
178	2	1082	26.4	1	2	2	6	1	1	1	2	1	2	120	75	10
179	1	1958	26.7	1	1	2	6	2	1	2	2	1	2	119	80	6
180	2	1984	17.7	1	1	2	6	2	1	2	2	1	2	120	80	10
181	2	1964	32.5	1	1	2	6	1	3	2	2	1	2	115	80	13
182	1	1978	21.9	1	1	2	6	2	1	2	3	1	2	125	80	11
183	1	1989	20.9	1	3	2	6	1	1	1	1	2	2	96	68	2
184	1	1999	22.6	1	3	2	6	2	2	2	2	2	1	120	80	7
185	1	1972	29.4	1	1	2	6	2	1	1	2	1	2	128	100	12
186	2	1981	23.4	1	3	2	6	2	1	1	2	2	2	120	80	8
187	2	2006	17	1	1	2	6	2	2	1	2	2	2	100	60	2
188	1	2005	21.4	1	1	2	1	2	2	1	1	2	2	113	58	4
189	1	2002	24	1	3	2	1	1	2	2	2	2	1	115	75	4
190	2	2004	19.5	1	1	2	6	2	2	1	2	2	1	110	70	5
191	2	1995	18.4	1	2	2	1	2	2	1	2	2	2	117	78	7
192	2	1997	20	1	3	2	1	2	2	1	1	2	1	122	83	9
193	2	2002	19.2	1	3	2	6	2	2	1	2	2	2	115	78	7
194	1	1997	23	1	3	1	6	2	2	2	1	2	1	120	80	8
195	2	1995	22.3	1	4	2	1	1	1	1	2	2	2	115	75	6
196	2	1978	28.2	1	1	2	6	2	1	2	2	2	1	118	78	7
197	2	2001	22.6	1	3	1	1	2	2	1	2	2	2	110	70	4
198	2	1993	25.4	1	2	1	6	2	1	2	2	2	2	123	80	10
199	2	2001	22.5	1	3	1	6	1	2	1	2	2	1	120	80	8
200	2	1938	32	1	1	2	1	1	3	1	2	1	2	140	80	22
201	1	1972	29.1	1	2	2	5	2	1	2	2	1	2	150	100	20
202	2	1966	21.4	1	1	2	2	2	3	2	1	1	1	120	80	9
203	2	1960	33.3	1	1	2	2	1	1	2	2	1	2	130	85	14
204	2	1973	23.7	1	1	2	5	2	1	2	1	1	2	120	70	8
205	2	1969	29	1	1	2	3	1	1	1	2	1	2	120	60	10
206	2	1974	28.7	1	1	2	2	2	1	2	1	1	1	120	80	12
207	1	1970	29	1	1	2	2	2	1	2	1	1	2	120	70	10
208	2	1982	33.4	1	1	2	5	2	1	1	2	1	2	120	70	11
209	2	1976	20.2	1	3	2	4	2	3	2	1	1	1	120	76	9
210	1	1978	19.6	1	1	2	1	2	2	1	1	1	2	120	70	8
211	2	1983	23.6	1	3	2	6	1	2	2	2	1	2	110	70	6
212	1	1957	24.5	1	1	2	1	1	1	1	1	2	1	120	70	10
213	1	1956	22.9	1	1	2	1	1	1	1	1	2	1	120	60	8
214	2	1972	31.2	1	1	2	2	2	1	1	1	1	2	120	70	11
215	2	1977	33.7	1	1	2	6	2	1	1	2	1	2	130	80	18
216	2	1972	25.2	1	1	2	6	2	1	2	2	1	1	118	75	9
217	2	1982	27	1	1	2	6	1	1	2	1	1	1	120	85	11
218	2	1975	27	1	3	2	6	1	1	2	2	1	2	112	75	8
219	1	1967	28.7	1	2	2	6	2	1	2	2	1	2	125	75	9
220	1	1980	29.3	1	1	2	6	2	1	2	2	1	2	122	80	7
221	2	1970	29.4	1	1	2	6	2	1	2	2	1	1	125	80	12
222	1	1978	26.1	1	1	2	6	2	1	2	1	1	2	125	80	10
223	2	1974	26.6	1	2	2	6	1	1	2	2	1	2	110	70	8
224	1	1970	29	1	3	1	6	2	1	1	1	1	2	135	80	21
225	1	1965	27.8	1	2	2	6	1	1	1	1	1	2	128	80	11
226	2	1971	40.4	1	1	2	6	2	1	1	2	1	2	132	82	15
227	2	1980	26	1	1	2	6	2	1	2	2	1	2	115	75	9
228	2	1962	31.9	1	1	2	6	2	1	2	2	1	2	130	85	14
229	2	1976	29.4	1	1	2	6	2	1	2	2	1	2	125	79	10
230	1	1971	24.8	1	5	1	5	1	1	2	2	2	2	114	71	5
231	1	1983	30.8	1	5	1	5	1	1	2	3	2	2	129	88	10
232	1	1987	26.9	1	5	1	6	1	1	1	3	2	1	125	78	10
233	2	1979	25.5	1	5	1	5	1	2	1	2	1	1	132	85	16
234	1	1943	31.7	1	3	2	5	2	1	1	3	1	1	127	79	15
235	2	1954	29.7	1	3	2	5	2	1	1	2	1	2	132	80	18
236	1	1995	25.1	1	3	2	4	1	2	2	2	2	1	122	82	7
237	1	1999	28.4	1	3	2	6	2	2	1	1	1	2	130	70	12
238	2	2001	23.6	1	3	1	6	2	2	1	2	1	1	117	60	5
239	2	1985	26.5	1	3	1	3	1	1	1	2	2	2	103	68	3
240	2	1973	28.4	1	3	1	2	1	1	2	2	1	2	125	80	11
241	2	1958	35.1	1	1	2	6	1	1	1	2	1	2	128	86	16
242	1	2001	22.1	1	3	2	6	2	2	2	1	1	2	125	80	11
243	1	1966	22.6	1	3	2	5	2	1	1	1	2	2	131	79	13
244	2	1977	22.8	1	3	2	3	2	1	2	2	1	2	125	80	12
245	1	1975	20.2	1	2	2	6	1	1	2	1	2	1	136	82	16
246	2	1988	20.3	1	5	1	6	1	1	1	2	2	1	103	68	1
247	2	1973	25.4	1	3	2	6	1	1	2	1	2	2	107	67	6
248	2	1981	31.2	1	1	2	6	1	1	2	2	1	1	142	84	22
249	1	1976	25.7	1	5	1	6	1	1	2	2	2	2	120	80	8
250	2	1998	22.2	1	3	1	6	1	1	2	1	1	2	111	67	5
251	1	1960	31.2	1	3	1	4	1	1	2	2	1	1	143	90	18
252	2	1975	27	1	1	2	1	1	1	2	2	2	2	130	85	16
253	2	1962	33.3	1	1	2	3	2	1	2	2	1	2	140	85	19
254	2	1945	37.8	1	1	2	1	2	3	1	2	1	2	145	90	19
255	1	2001	23.9	1	3	2	6	2	2	2	2	1	2	115	85	9
256	1	1976	24.5	1	3	2	6	1	1	1	2	2	2	130	82	12
257	1	1959	29.7	1	3	2	3	2	1	1	2	1	2	140	90	12
258	1	1995	22.5	1	3	2	2	2	1	1	2	1	2	130	80	15
259	2	1970	27.7	1	1	2	6	1	1	1	2	1	2	140	80	21
260	1	1958	27.7	1	2	2	3	2	1	1	2	1	2	135	90	11
261	2	1945	41.5	1	1	2	2	2	3	1	2	1	2	145	90	22
262	1	1961	24.7	1	1	2	3	1	1	1	2	1	2	130	85	14
263	2	1945	29.4	1	1	2	3	2	1	1	2	1	2	135	90	14
264	2	1935	29.4	1	1	2	1	2	3	1	2	1	2	135	90	13
265	2	1996	30.8	1	3	2	6	2	2	2	2	1	1	135	80	16
266	1	1977	28.7	1	3	2	3	2	1	2	1	2	1	135	80	19
267	2	1980	26	1	2	2	6	2	1	1	2	1	2	120	70	8
268	1	1974	27.7	1	2	2	4	2	1	1	1	1	2	115	75	8
269	2	1976	24.1	1	1	2	6	1	1	1	1	1	2	125	70	11
270	1	1970	27.7	1	3	2	5	1	1	1	1	1	2	125	80	14
271	1	1966	30.9	1	2	2	6	2	1	2	2	1	1	142	91	19
272	1	2003	25	1	3	2	1	1	2	1	1	2	1	121	65	6
273	2	1986	29.3	1	3	1	2	2	2	2	2	2	1	129	75	10
274	2	1960	27.7	1	1	2	6	1	3	1	2	1	2	145	95	21
275	2	1969	24.6	1	1	2	1	2	1	1	1	1	2	147	90	23
276	2	1971	22.6	1	1	2	6	1	3	1	2	1	2	148	99	22
277	1	2002	29.4	1	1	2	6	1	2	1	1	2	1	116	74	7
278	2	2001	22.9	1	1	2	6	2	2	2	2	1	2	120	75	8
279	1	1992	26.9	1	3	1	6	1	1	2	3	1	1	120	65	5
280	2	1997	20.7	1	4	2	6	1	1	1	1	1	2	115	71	9
281	2	1999	22.7	1	1	2	6	1	2	1	1	1	2	117	78	10
282	2	1998	21.4	1	3	1	6	1	2	2	2	2	1	118	75	6
283	1	1994	28.7	1	3	2	6	1	2	1	2	1	1	110	70	6
284	2	1966	29.7	1	1	2	6	2	1	2	2	1	2	115	75	8
285	1	1970	26	1	1	2	6	2	1	2	2	1	1	119	76	8
286	2	1997	22.6	1	3	1	6	2	2	2	2	2	2	113	72	6
287	2	1970	29.3	1	3	2	6	1	1	1	1	1	2	133	87	16
288	2	1989	24.2	1	3	2	6	1	1	1	1	2	2	126	74	11
289	1	1979	34.8	1	3	2	6	1	1	1	1	1	2	131	83	16
290	2	1969	23.3	1	3	2	6	1	1	1	1	1	2	124	77	10
291	2	2001	22.4	1	3	1	1	1	2	1	1	2	1	100	69	4
292	2	1977	31	1	3	2	6	1	1	1	2	1	2	110	72	9
293	2	1999	22.9	1	3	2	6	2	2	2	2	1	1	119	69	5
294	1	1965	30.9	1	3	2	5	2	1	1	3	2	2	124	88	14
295	1	1991	27.4	1	3	2	6	1	1	1	1	1	2	119	82	10
296	2	1993	20.4	1	3	1	6	2	1	1	3	1	1	96	60	2
297	2	1984	24.2	1	3	2	5	1	1	1	1	2	1	120	75	8
298	2	2001	30.5	1	3	2	6	1	2	1	1	1	1	114	76	9
299	2	1995	19.6	1	3	2	6	1	1	1	2	1	1	102	68	4
300	2	1974	33.1	1	1	2	6	2	1	1	3	2	2	112	71	8
301	2	2001	20.1	1	3	1	6	2	2	1	2	2	1	90	80	4
302	1	1950	27.8	1	1	2	6	2	1	2	2	2	1	125	82	10
303	1	1982	23.4	1	2	6	2	2	2	1	2	2	2	122	83	7
304	2	2003	24	1	3	1	6	2	2	1	2	2	2	118	80	8
305	2	1988	22.7	1	2	2	6	2	1	1	2	2	2	116	79	5
306	2	1982	22.3	1	1	2	6	2	1	2	2	2	2	120	80	10
307	2	2001	17.8	1	3	1	6	2	2	1	2	2	2	111	75	6
308	2	1966	39.1	1	1	2	6	2	1	1	2	2	2	127	85	12
309	2	2000	27.4	1	1	2	6	2	2	1	2	1	2	117	85	10
310	1	2001	26	1	3	2	6	2	2	1	2	1	2	115	75	7
311	1	1992	23.4	1	3	2	6	1	2	1	2	2	2	120	83	8
312	2	1988	25.5	1	1	2	6	1	1	2	2	1	2	130	88	14
313	2	2000	19.2	1	1	2	6	2	1	1	2	1	2	135	79	19
314	2	1999	22	1	1	2	6	2	1	2	2	2	2	117	78	8
315	2	2000	26.7	1	3	1	6	2	2	1	2	2	1	120	83	8
316	2	1995	23.7	1	3	2	6	1	1	1	2	1	2	110	77	7
317	2	1983	30.1	1	1	2	6	2	1	1	2	2	2	124	80	13
318	2	1996	22	1	2	2	6	1	1	2	2	2	2	122	70	9
319	2	2002	24.2	1	3	1	6	2	2	1	2	2	2	113	75	6
320	2	2001	22.3	1	3	2	6	1	2	2	2	2	1	95	80	4
321	2	1984	21.6	1	3	2	3	1	1	2	2	1	1	111	76	6
322	2	1970	32.7	1	3	2	6	2	1	1	2	1	2	121	82	12
323	2	1943	38.4	1	3	2	6	2	1	2	2	1	2	143	88	20
324	2	1979	25	1	4	2	6	2	2	1	2	1	2	132	78	14
325	2	1968	26.8	1	3	2	3	1	1	2	1	1	2	133	78	15
326	1	1967	21.1	1	3	2	6	2	1	2	2	1	2	125	72	10
327	2	1956	33	1	3	2	6	1	1	1	2	2	2	123	79	11
328	2	1964	27	1	3	2	6	1	1	1	2	1	1	122	75	10
329	2	1949	24.1	1	3	2	6	1	1	1	1	2	2	131	72	14
330	2	1978	21.8	1	3	2	5	2	1	1	1	1	1	131	76	13
331	2	1989	16.9	1	3	2	6	1	2	1	2	2	1	120	71	7
332	1	1979	25.9	1	3	2	5	1	2	1	2	2	1	124	77	7
333	1	1955	28.4	1	5	2	5	1	1	1	2	1	1	133	73	13
334	1	1960	27.8	1	3	2	5	2	1	2	1	1	1	132	78	15
335	1	1973	34.3	1	3	2	5	2	1	1	1	1	1	124	73	10
336	2	1959	21.5	1	4	2	6	1	1	1	2	1	2	116	78	7
337	1	1957	23.8	1	3	2	5	2	1	1	2	2	2	109	77	2
338	1	1966	23.8	1	3	2	5	2	1	1	1	1	1	108	76	3
339	1	1945	20.5	1	3	2	5	2	1	2	2	1	2	111	78	9
340	1	1971	22.9	1	3	2	6	1	2	1	1	1	2	137	82	20
341	1	1960	20.5	1	5	1	5	1	1	1	2	1	1	135	80	13
342	2	1967	24.6	1	3	1	5	2	1	1	2	1	1	108	69	3
343	2	1959	22	1	3	2	6	2	1	1	1	1	2	138	77	19
344	1	1969	31.2	1	3	2	5	2	1	1	2	1	1	105	71	5
345	2	1995	29.4	1	1	2	1	2	3	2	2	1	2	130	78	14
346	2	1984	29.1	1	1	2	1	2	3	1	2	2	2	135	82	20
347	2	1982	26.4	1	1	2	1	2	3	2	2	1	1	128	78	11
348	2	1995	22.4	1	1	2	6	2	1	1	2	2	1	125	79	9
349	2	1988	23.4	1	1	2	6	1	3	1	2	2	2	124	77	8
350	2	1994	30.1	1	1	2	1	2	1	1	2	1	1	130	83	15
351	2	1994	23	1	1	2	1	2	3	1	2	2	2	112	75	6
352	2	1995	21.3	1	1	2	1	2	1	1	2	2	1	120	78	7
353	2	1999	20.6	1	3	1	6	2	1	1	2	1	1	107	75	4
354	1	1965	30.5	1	3	2	6	2	1	2	2	1	1	125	80	12
355	2	1962	25.4	1	1	2	6	2	3	1	2	2	2	130	85	12
356	1	1985	27.5	1	2	2	6	2	1	2	2	1	2	130	82	14
357	1	1992	37.6	1	4	2	3	1	1	2	2	2	1	125	78	10
358	1	1982	26.2	1	1	2	2	2	1	2	3	1	2	138	85	19
359	2	1997	28.8	1	3	1	6	1	1	2	2	1	2	111	73	8
360	2	1963	32	1	3	2	6	2	1	2	2	2	2	115	77	8
361	2	1968	43.1	1	3	2	6	2	3	2	1	2	2	112	70	9
362	2	1958	33.8	1	1	2	6	2	1	2	2	1	2	140	89	21
363	1	1954	25.5	1	3	2	6	2	1	2	1	2	1	128	90	10
364	2	1961	26.6	1	3	2	6	2	1	2	2	2	2	120	73	8
365	1	1958	25	1	3	2	6	2	1	1	2	2	1	129	85	10
366	2	1965	28.4	1	1	2	6	2	3	2	2	2	1	130	81	11
367	2	1963	30.1	1	3	2	6	1	3	2	2	2	1	113	78	6
368	2	1970	22.8	1	3	2	6	2	1	1	2	2	2	132	87	13
369	2	1970	41.1	1	1	2	6	1	1	2	2	2	1	125	83	13
370	1	1955	20.2	1	3	1	5	1	1	2	2	2	1	130	88	10
371	2	1949	29	1	1	2	6	2	3	2	2	2	2	124	79	10
372	1	1956	30.7	1	1	2	6	2	1	2	3	2	2	129	85	9
373	1	1960	36.8	1	3	2	6	2	1	2	1	1	2	124	80	10
374	1	1990	22.1	1	3	2	6	2	1	2	1	2	2	110	78	6
375	2	1986	28.4	1	3	2	6	2	1	1	2	1	2	120	79	10
376	2	1964	30.8	1	2	2	6	2	1	2	2	1	2	110	80	8
377	2	2001	21	1	3	2	6	1	1	1	1	2	1	132	70	12
378	2	2002	18.5	1	3	2	6	1	2	1	1	1	1	117	78	8
379	1	2000	23.1	1	3	1	6	2	2	1	2	1	2	105	79	4
380	2	2002	21.8	1	3	2	6	1	2	2	3	1	2	100	51	3
381	1	1999	21.5	1	3	2	3	1	2	1	1	1	1	100	75	4
382	1	1999	20.3	1	3	2	6	1	2	2	1	1	1	140	85	19
383	2	2003	20.8	1	3	2	6	2	2	1	2	2	1	120	80	8
384	2	2003	22.2	1	3	2	6	2	2	1	2	2	1	119	82	7
385	2	2002	25.4	1	3	2	6	2	2	2	2	2	1	122	83	9
386	1	2000	22.5	1	3	2	6	1	1	1	1	1	1	130	85	13
387	2	2002	18.6	1	3	2	6	1	1	2	2	2	1	130	85	12
388	2	2000	16.6	1	3	1	6	1	2	1	1	2	2	125	83	12
389	1	2001	18.4	1	3	2	6	2	2	1	2	2	1	110	73	4
390	1	2001	26.8	1	3	2	6	1	2	2	1	1	2	115	55	7
391	2	2002	26.2	1	3	2	4	1	2	1	1	2	2	112	80	9
392	2	1971	24.6	1	2	2	6	2	1	2	1	1	1	110	56	5
393	1	1991	25.2	1	4	2	6	1	1	2	1	1	2	120	85	11
394	2	1964	23.1	1	3	2	6	2	1	1	2	2	1	109	76	2
395	1	1989	22.8	1	3	2	6	2	2	2	2	1	2	115	78	7
396	2	1994	30	1	1	2	6	1	1	2	1	1	2	141	80	23
397	1	1940	24.8	1	1	2	6	1	1	2	2	2	2	140	85	19
398	1	2004	38.1	1	3	1	6	2	2	2	2	1	2	100	80	7
399	2	1980	26	1	3	2	6	1	1	1	2	1	1	109	80	6
400	1	1965	34.9	1	1	2	6	2	1	1	1	1	2	136	90	20
401	1	1966	25.8	1	2	2	5	1	1	2	1	1	2	128	91	11
402	1	1970	27.8	1	3	2	6	2	1	2	1	1	2	114	83	9
403	2	2003	21.5	1	2	1	6	2	2	1	2	1	1	122	84	9
404	1	1976	27.8	1	2	2	6	2	1	2	1	1	1	119	72	8
405	2	1984	24.5	1	3	2	6	2	1	2	2	2	2	113	70	6
406	2	1995	21.2	1	3	1	6	1	1	1	2	1	2	85	60	3
407	1	1992	20.7	1	3	2	4	2	1	1	1	1	2	132	80	14
408	2	1997	23.8	1	3	2	2	1	2	2	2	1	1	130	80	13
409	2	2000	25.3	1	1	2	2	2	2	1	1	1	1	132	79	13
410	2	2001	21.5	1	2	2	6	1	2	2	2	2	1	130	80	12
411	2	2000	24.4	1	2	1	2	2	2	2	2	2	1	120	79	7
412	1	1993	31	1	1	2	2	1	1	1	1	2	1	130	80	12
413	1	2000	26.4	1	1	2	2	2	1	2	1	1	1	130	80	12
414	1	1990	26.7	1	2	2	2	2	1	2	1	1	1	139	85	20
415	1	1998	29.8	1	3	2	2	2	2	2	1	1	1	130	79	13
416	1	1999	20.8	1	1	2	2	2	2	1	1	1	1	132	82	12
417	1	2003	22.9	1	1	2	1	2	2	2	1	2	2	132	84	12
418	1	1971	29.6	1	1	2	2	2	1	1	1	1	1	130	80	14
419	1	2007	28.7	1	1	2	2	2	2	1	2	1	1	130	80	13
420	1	1977	17.2	1	1	2	2	2	1	1	1	1	1	132	80	13
421	1	1985	24.8	1	3	2	6	1	1	2	1	1	1	120	75	8
422	1	1999	27.8	1	3	2	6	2	2	1	1	1	2	135	80	21
423	2	1992	30.4	1	3	2	6	1	2	1	1	1	2	122	68	11
424	2	1966	22.2	1	3	2	6	1	1	1	2	1	2	156	106	18
425	2	1963	28	1	2	2	6	1	1	2	1	1	2	120	80	10
426	1	1992	18.7	1	3	2	6	1	2	1	2	1	2	120	80	9
427	1	1988	30.4	1	3	2	6	1	1	2	1	2	1	130	80	14
428	2	1977	28.1	1	3	2	6	1	1	1	2	1	1	132	78	13
429	1	1995	31.6	1	3	2	3	1	2	2	1	1	2	120	80	12
430	2	1998	21.3	1	3	2	2	1	2	1	1	2	2	111	79	7
431	1	1994	27	1	3	2	2	1	2	2	1	1	1	130	85	14
432	2	1995	27.9	1	4	1	3	1	1	1	2	1	2	117	87	10
433	1	1994	29.7	1	4	2	5	1	1	1	2	1	2	117	79	8
434	1	1991	26	1	3	2	6	2	1	1	1	2	2	119	82	9
435	1	1992	31	1	3	2	3	1	1	1	1	1	2	122	90	12
436	1	1994	35.9	1	3	1	3	1	1	2	1	1	1	135	85	21
437	2	1997	18.4	1	3	2	6	2	2	1	1	2	2	118	63	6
438	2	2003	19.5	1	3	2	6	2	2	1	1	2	2	111	79	7
439	1	1959	23.4	1	5	2	6	2	1	2	1	1	1	118	62	6
440	2	1993	22.2	1	3	2	6	2	2	2	2	1	2	121	80	10
441	1	1987	24.1	1	4	2	6	1	2	1	1	1	2	125	78	11
442	2	2002	26	1	1	2	6	2	2	2	1	1	2	130	75	14
443	2	1989	26	1	3	2	6	1	2	1	1	1	1	125	85	13
444	2	1993	27.7	1	3	2	6	2	2	2	2	1	1	125	80	12
445	1	1985	25.6	1	3	1	6	1	1	1	1	2	2	123	81	10
446	2	1994	21.5	1	3	1	6	1	2	2	2	2	2	118	80	8
447	1	1972	28.4	1	3	1	6	1	1	2	2	2	2	123	80	9
448	1	1989	27.9	1	3	2	6	2	2	2	1	2	2	125	81	12
449	2	1966	31.2	1	3	2	6	2	1	2	2	2	1	123	75	8
450	2	2001	24.1	1	3	1	6	2	2	1	1	2	1	107	79	4
451	2	1948	28.2	1	2	2	6	1	1	2	2	1	1	132	82	11
452	1	1999	27.2	1	3	2	1	1	2	1	1	1	1	129	78	11
453	2	1982	32.4	1	3	2	6	2	1	1	2	1	2	120	80	12
454	2	2001	26	1	3	1	6	2	2	1	2	1	1	110	75	7
455	2	2001	20.8	1	3	1	6	1	2	1	2	2	2	100	70	4
456	2	2001	23.4	1	3	1	6	1	2	1	2	1	2	115	75	8
457	1	1996	27	1	3	2	6	2	1	1	2	1	2	128	62	9
458	1	1990	30.9	1	2	2	6	2	1	2	1	1	2	115	90	11
459	2	2001	19.2	1	3	1	6	2	2	1	2	1	1	90	50	2
460	1	1989	26.2	1	1	2	6	2	1	1	2	1	2	130	80	14
461	2	1970	21.8	1	3	2	6	2	1	2	2	1	2	120	79	9
462	1	1974	27.9	1	1	2	6	2	1	2	2	1	1	130	90	13
463	1	1995	27.7	1	3	2	6	2	2	2	1	2	1	126	75	10
464	2	1962	33.1	1	1	2	6	1	3	2	2	2	2	112	65	8
465	1	1983	26.1	1	1	2	6	2	1	2	2	2	1	90	65	1
466	2	1982	23.4	1	1	2	6	2	1	2	2	1	1	100	80	5
467	2	1998	22.5	1	3	1	6	2	2	1	2	2	1	100	75	3
468	1	1992	26.1	1	3	2	6	1	1	2	1	2	1	124	80	9
469	2	1999	22.5	1	3	2	3	1	2	2	2	2	1	125	80	10
470	2	2001	23.7	1	3	2	2	2	2	1	1	1	2	125	85	13
471	2	2002	23	1	3	2	3	1	2	2	1	2	1	127	80	11
472	2	1999	24.2	1	3	2	6	1	1	1	1	1	1	130	85	14
473	1	1957	32	1	3	2	6	1	1	1	1	1	2	135	85	21
474	1	1999	24.7	1	3	2	6	2	2	1	1	1	1	125	85	11
475	1	1972	22.1	1	3	2	6	1	1	1	1	2	2	125	80	11
476	2	1996	28	1	3	2	3	2	1	1	2	1	2	120	84	11
477	1	2001	21.6	1	1	2	6	2	2	2	1	2	1	120	75	7
478	1	2000	22.5	1	3	2	6	1	2	1	1	1	1	135	85	19
479	2	2001	16.8	1	3	2	6	1	2	1	1	2	2	120	83	10
480	2	2000	25	1	3	2	4	1	2	1	1	2	1	127	80	12
481	1	2001	22.2	1	3	2	6	1	2	2	1	2	1	130	85	12
482	1	2003	29.7	1	3	2	6	1	2	2	2	1	1	120	77	8
483	1	1995	21.6	1	3	2	5	1	1	1	2	1	2	110	70	6
484	1	1993	29	1	3	2	5	1	1	1	1	1	2	123	80	11
485	2	1997	24.7	1	3	1	4	1	2	1	2	1	1	111	60	4
486	1	1974	30.7	1	3	2	4	1	1	1	2	1	2	135	90	23
487	2	1998	28.9	1	3	2	4	1	2	1	2	2	2	115	73	8
488	2	1978	34.9	1	2	1	2	2	1	2	2	1	2	125	80	14
489	2	1982	30.8	1	3	2	2	2	2	2	2	1	2	120	81	12
490	1	1996	27.1	1	3	1	2	1	2	1	1	1	2	126	80	13
491	1	1990	24.2	1	3	1	5	1	1	1	2	2	2	125	80	10
492	1	1973	28.3	1	2	1	4	1	1	2	2	2	2	110	65	4
493	1	1965	28.7	1	3	2	4	1	1	1	1	2	2	135	87	18
494	2	1988	27.1	1	1	2	4	1	2	2	2	2	2	120	80	10
495	1	1992	25.2	1	3	2	4	1	2	1	2	2	2	130	80	13
496	2	1977	27	1	3	2	6	1	2	2	2	2	2	130	85	14
497	2	2002	23.6	1	3	2	2	2	2	1	2	2	1	115	70	6
498	2	2002	22.4	1	3	2	6	2	2	1	2	2	2	120	81	9
499	2	2001	20.1	1	3	2	6	1	2	2	1	2	2	114	76	7
500	2	1997	25	1	3	1	5	1	2	1	2	2	1	110	79	6
501	2	2001	21.2	1	3	1	1	1	2	1	2	2	2	120	80	9
502	1	1990	19	1	3	2	4	1	2	1	2	1	2	105	70	4
503	1	1989	21.6	1	4	1	6	1	1	1	1	1	2	119	75	8
504	1	1993	29.3	1	3	2	4	1	1	1	1	1	2	125	82	13
505	1	1995	21.2	1	3	2	6	1	2	1	1	1	2	120	79	9
506	1	1991	19.6	1	3	1	3	1	2	1	1	1	2	119	78	8
507	1	1975	21.6	1	4	2	6	1	1	1	2	2	2	122	80	8
508	1	1990	23.9	1	3	2	6	1	3	1	2	2	2	130	70	11
509	2	1973	33.3	1	1	2	6	1	2	1	1	1	2	125	85	15
510	2	1999	24	1	3	1	2	1	2	1	1	1	1	119	80	9
511	2	1996	20.8	1	3	1	4	1	2	2	1	2	2	119	81	9
512	1	1989	22.9	1	4	2	4	1	1	1	1	2	2	115	75	7
513	2	1999	31.6	1	3	1	2	1	2	1	2	1	1	120	80	11
514	2	2001	22.6	1	3	1	6	2	2	2	2	1	1	110	65	4
515	2	2000	19.1	1	3	1	4	1	2	1	1	2	2	115	75	8
516	2	1999	22.5	1	3	2	6	1	2	1	2	1	2	117	70	8
517	2	1999	20.8	1	3	1	2	1	2	1	2	2	2	119	75	7
518	2	1999	17.8	1	1	2	6	2	2	1	2	2	2	120	86	9
519	2	1998	26	1	3	2	3	1	2	1	2	1	1	120	73	9
520	2	1993	19.7	1	3	2	6	1	2	1	1	1	1	118	75	8
521	1	1991	20.5	1	3	2	6	1	2	2	1	1	2	120	79	9
522	1	1990	19.6	1	3	2	6	1	1	1	1	2	1	120	75	7
523	2	1999	19.1	1	3	2	6	1	2	1	2	1	2	112	70	7
524	1	1983	22.3	1	3	2	6	1	1	2	2	1	1	130	87	12
525	2	1979	29.4	1	1	2	6	2	1	1	2	2	2	92	50	3
526	1	1972	34.3	1	1	2	6	2	1	2	1	2	2	134	85	15
527	2	1999	28.3	1	3	2	6	2	2	1	2	2	2	120	79	9
528	2	1992	20.8	1	3	2	2	2	1	1	2	2	1	128	79	9
529	2	2001	25	1	3	1	6	1	2	2	2	1	2	110	60	6
530	1	1994	23.8	1	3	2	4	1	2	1	1	1	1	120	80	9
531	1	1972	23.8	1	5	2	5	1	1	2	3	1	1	130	75	11
532	2	1999	21.7	1	3	2	2	1	2	1	2	1	2	130	80	14
533	2	2000	19.7	1	3	1	6	1	2	2	2	1	1	131	82	13
534	2	2001	24.4	1	3	2	6	2	2	2	2	1	2	120	79	9
535	2	1999	20	1	3	2	6	1	2	1	2	1	1	109	72	4
536	1	1974	27.7	1	1	2	6	2	1	1	1	2	2	130	82	16
537	2	2001	19	1	3	1	6	1	2	2	2	1	2	118	76	8
538	2	2002	16.7	1	3	1	6	2	2	1	2	1	2	97	61	3
539	1	1970	24.8	1	1	2	5	2	1	2	1	2	2	110	70	6
540	2	1983	31.9	1	3	2	5	2	1	1	2	1	2	152	102	22
541	2	1962	38.7	1	3	2	6	1	2	1	2	1	2	115	70	9
542	2	1969	37.1	1	3	1	5	1	1	2	2	1	2	126	78	13
543	2	1969	29.4	1	3	2	5	1	1	1	2	2	2	112	75	7
544	1	1961	34.3	1	3	2	5	1	1	1	3	2	2	127	80	10
545	2	1973	31.2	1	1	2	2	2	1	1	2	2	2	129	87	13
546	1	1938	25.2	1	4	2	6	1	1	2	2	2	2	127	85	10
547	2	1947	31.2	1	1	2	6	1	1	1	2	2	2	128	80	12
548	2	1976	20.2	1	2	2	5	2	1	2	2	1	2	140	80	20
549	2	1973	29.7	1	3	1	4	1	1	2	2	2	1	111	71	6
550	1	1969	22.1	1	2	1	6	2	1	2	1	2	1	132	76	11
551	1	1972	24.1	1	3	2	6	1	1	2	2	1	1	109	82	4
552	1	1946	21.3	1	2	2	6	2	3	2	1	2	1	128	67	10
553	1	1958	24.4	1	1	2	6	1	1	2	1	1	2	141	89	18
554	1	1955	25.4	1	4	2	5	1	1	2	2	1	1	144	87	16
555	2	1999	21.4	1	3	2	6	1	2	2	2	1	1	137	93	19
556	2	1962	29.3	1	1	2	6	1	1	2	2	1	2	140	79	19
557	2	1995	22.3	1	3	2	6	1	1	2	2	1	1	137	98	19
558	2	2001	19.3	1	3	1	6	1	2	2	2	1	1	139	87	19
559	2	1973	28.4	1	1	2	6	2	1	1	1	1	2	142	95	22
560	2	1985	20.2	1	4	2	6	2	3	2	1	1	1	124	83	10
561	1	1970	28.2	1	2	2	6	2	1	2	1	2	1	136	69	16
562	2	1974	28.7	1	3	1	5	1	1	2	2	1	2	110	70	8
563	1	1999	19.9	1	3	2	3	1	2	1	1	1	1	115	80	8
564	2	2001	21.8	1	3	1	6	1	2	2	2	1	1	125	70	10
565	2	2001	24.4	1	3	2	5	1	2	1	2	2	2	121	77	8
566	2	1966	27.5	1	2	2	5	1	3	1	1	1	2	138	80	22
567	1	1998	20	1	3	1	6	2	2	2	2	2	1	123	77	6
568	2	1999	26.9	1	3	2	1	2	2	1	2	1	2	124	87	11
569	1	1995	27.1	1	3	2	6	1	2	1	2	1	1	123	85	9
570	1	1994	24.2	1	3	2	6	1	2	2	2	1	1	124	82	8
571	1	1982	24.5	1	3	2	6	1	1	2	2	1	1	122	81	8
572	1	1979	23.7	1	3	2	6	1	1	2	2	1	1	124	82	8
573	1	1967	23.7	1	1	2	6	1	1	1	2	2	2	124	83	10
574	2	1996	22.5	1	3	2	6	1	1	1	2	1	2	120	79	9
575	1	1997	28.4	1	3	2	6	1	2	1	2	1	1	123	83	9
576	2	1993	19.6	1	3	2	6	1	1	1	2	1	2	117	78	8
577	1	2000	22.9	1	3	2	6	1	2	1	2	1	2	121	83	9
578	2	1971	22.3	1	3	2	6	1	1	2	2	1	1	119	79	7
579	1	1997	23.3	1	3	2	6	1	2	2	2	1	1	120	79	7
580	2	1998	19.8	1	3	2	6	1	2	1	2	1	2	118	78	8
581	2	1976	23.3	1	3	1	6	1	2	2	2	1	1	121	79	8
582	2	1966	33.6	1	3	2	6	1	1	1	2	1	1	124	66	10
583	1	1952	24.9	1	3	1	6	1	1	2	1	1	1	140	82	14
584	1	1973	31.5	1	4	2	6	2	1	1	1	1	2	143	83	22
585	2	1976	25.6	1	3	2	6	2	2	2	2	1	2	140	103	21
586	2	1974	24.6	1	2	2	6	1	1	2	1	1	1	182	91	20
587	1	1972	29.9	1	3	2	6	1	1	1	1	1	2	125	106	13
588	2	1963	31.2	1	1	2	6	1	2	1	2	1	1	163	104	19
589	1	1969	26.5	1	2	2	6	1	1	1	1	1	2	127	93	13
590	1	1977	34.5	1	3	2	6	1	1	1	3	1	1	120	74	9
591	1	1969	37.8	1	1	2	6	1	1	2	1	1	2	142	76	23
592	1	1966	32.8	1	3	2	6	1	1	1	3	1	2	122	73	10
593	1	1977	23.5	1	3	2	6	1	1	2	1	1	1	127	80	11
594	1	1982	22.5	1	3	2	6	1	1	2	2	1	1	125	90	10
595	2	1995	24	1	3	2	6	2	1	2	2	2	2	114	60	4
596	2	1977	38.1	1	3	2	2	1	3	1	1	1	2	141	83	23
597	1	1976	25.7	1	3	2	6	1	1	2	2	2	1	124	76	7
598	1	1980	25.5	1	3	2	6	2	1	2	2	2	1	121	77	7
599	1	1975	31.1	1	5	2	5	1	1	1	2	1	2	118	79	9
600	1	1978	26.3	1	3	2	2	2	2	1	1	1	1	123	77	8
601	1	1960	32.8	1	5	2	6	1	1	2	2	1	2	124	79	9
602	1	1976	22.3	1	3	2	6	2	2	2	2	1	2	120	78	8
603	1	1977	25.5	1	3	2	6	1	2	2	2	2	2	118	79	7
604	2	1974	21.5	1	2	2	6	1	2	2	2	2	1	121	80	8
605	2	1972	21.6	1	3	2	6	6	1	2	2	1	2	124	79	9
606	2	1978	21.9	1	3	2	6	1	1	2	2	1	1	125	81	11
607	1	1977	31.1	1	3	2	6	2	1	2	1	1	1	123	78	10
608	1	1998	21.5	1	3	2	6	2	2	2	1	2	1	121	77	7
609	1	1975	23.8	1	3	2	6	1	1	2	2	2	1	122	80	7
610	2	1971	21.4	1	3	2	6	1	1	2	2	1	2	123	81	10
611	1	2003	23.3	1	3	2	6	1	2	1	2	2	1	124	77	6
612	1	2003	26.1	1	3	2	6	2	2	2	1	2	1	123	80	9
613	1	2000	30.2	1	3	2	6	2	2	1	1	1	2	121	80	12
614	2	1965	31.2	1	1	2	1	2	3	1	2	2	1	121	79	7
615	1	1983	21.6	1	1	2	2	1	1	1	2	1	1	128	80	10
616	1	1999	22.9	1	3	1	4	1	2	1	1	2	1	120	80	8
617	1	1974	29.3	1	3	2	4	1	3	2	1	2	1	124	80	9
618	1	1974	35	1	1	2	2	2	1	2	2	2	2	129	85	12
619	2	1976	30.5	1	1	2	6	2	1	2	2	1	2	123	79	13
620	1	1948	27.3	1	3	2	5	1	1	2	1	2	2	126	80	13
621	1	1979	29	1	3	2	6	2	1	1	1	1	1	123	80	10
622	1	1999	21.2	1	1	2	2	2	2	1	1	1	1	120	79	8
623	1	2000	21.6	1	3	2	1	2	2	1	1	2	2	123	80	9
624	2	1988	29.8	1	3	1	2	1	3	1	1	1	1	120	80	11
625	1	1995	33.4	1	3	2	3	2	2	1	1	1	1	121	79	10
626	2	1984	25.9	1	1	2	1	1	1	2	1	1	1	119	80	10
627	1	2002	17.3	1	1	2	3	2	2	1	1	2	1	123	80	8
628	2	1966	30.1	1	1	2	3	1	1	1	2	1	2	130	90	14
629	2	2001	263.7	1	3	2	6	2	2	2	2	1	2	120	79	10
630	1	1987	26.4	1	3	1	5	2	3	2	1	1	2	110	70	8
631	2	1960	37.8	1	1	2	1	1	3	2	2	1	2	100	50	9
632	1	1966	27.7	1	1	2	3	2	1	1	1	1	1	120	80	8
633	1	1988	26.3	1	3	2	2	1	1	1	1	1	2	120	80	11
634	2	1969	31.2	1	1	2	3	1	3	1	2	1	2	115	65	10
635	1	1980	27.7	1	1	2	3	1	1	1	1	1	2	120	80	11
636	2	1964	25.5	1	1	2	3	1	1	1	2	1	2	110	60	8
637	2	1998	23.3	1	3	2	6	2	2	1	1	1	2	90	70	4
638	2	1969	31.2	1	1	1	5	2	1	1	1	1	2	110	70	10
639	2	1972	23.8	1	1	2	6	2	1	1	2	2	1	110	70	7
640	1	1991	23.7	1	4	2	5	2	1	2	1	1	1	120	80	9
641	1	1993	23.7	1	3	2	3	2	2	2	1	1	1	120	80	9
642	1	1987	28.3	1	3	2	4	2	1	2	1	2	2	120	80	10
643	2	1982	19.4	1	1	2	6	2	1	1	2	1	1	100	81	5
644	2	1963	32.3	1	1	2	6	2	1	1	2	1	1	111	75	7
645	1	1998	24.8	1	3	1	6	2	2	2	2	1	1	128	68	7
646	1	2003	24.5	1	3	2	6	2	2	1	1	2	1	98	58	1
647	2	2001	23.6	1	3	1	6	2	2	1	2	1	2	117	60	6
648	2	2000	22.5	1	3	1	1	2	2	1	2	2	1	104	70	3
649	1	1960	24.3	1	3	2	6	2	3	1	2	2	1	113	70	3
650	2	1999	22	1	3	1	6	2	2	1	2	2	1	96	65	1
651	1	1999	21.2	1	3	1	5	2	2	1	1	1	2	121	83	10
652	2	2000	22.7	1	3	1	6	1	2	2	2	1	1	117	75	7
653	1	2002	26.5	1	3	2	2	2	2	2	1	2	2	120	80	10
654	1	2002	32.1	1	3	2	2	1	2	1	2	2	1	110	65	4
655	1	2002	28.1	1	3	2	2	1	2	1	2	2	1	110	70	5
656	1	2002	23.4	1	3	2	2	1	2	2	2	2	1	120	75	6
657	1	2002	30	1	3	2	1	1	2	1	1	2	1	130	80	14
658	2	2000	21.3	1	3	1	6	2	2	1	2	2	2	120	80	9
659	1	2000	24.7	1	3	1	6	1	2	1	1	2	1	120	80	8
660	1	2000	26.5	1	3	1	6	2	2	1	2	1	1	128	81	11
661	2	2000	22.5	1	3	1	6	1	2	2	2	2	2	127	80	11
662	2	1999	24	1	3	2	6	1	2	1	1	2	2	129	81	12
663	1	1972	32.3	1	3	2	6	2	1	1	2	1	2	130	90	15
664	2	2000	22.3	1	3	2	2	1	2	2	3	1	2	123	80	10
665	2	2004	20	1	1	2	6	2	2	2	2	2	2	100	70	4
666	1	1993	25.3	1	2	2	6	2	1	2	3	1	2	130	87	14
667	1	1998	27.5	1	3	1	2	2	2	2	1	1	1	122	80	10
668	1	1999	25.4	1	3	1	2	1	2	2	2	1	1	122	88	10
669	2	1998	23.9	1	3	1	4	2	2	2	2	1	1	118	82	8
670	2	2000	22	1	3	1	6	1	2	1	1	2	2	120	80	10
671	2	2002	25.1	1	3	1	6	1	2	2	2	1	2	100	70	6
672	1	1988	23.1	1	3	1	6	2	2	2	1	1	1	120	80	9
673	2	2000	27.6	1	1	2	6	2	2	1	2	1	1	100	80	6
674	1	2000	26.4	1	1	2	2	2	2	2	2	2	1	122	72	7
675	1	1993	24.4	1	1	2	4	1	1	1	1	2	2	129	78	10
676	1	1992	27.5	1	3	1	6	1	1	1	2	2	2	123	79	8
677	1	2001	23.2	1	3	1	6	1	2	2	1	2	1	126	72	9
678	1	2001	22.2	1	2	2	2	1	2	2	2	2	1	119	78	5
679	2	1987	22.9	1	3	2	2	1	1	2	2	1	2	120	82	10
680	1	1998	23.5	1	1	2	3	2	2	1	1	1	2	125	83	12
681	1	1997	34.7	1	1	2	6	2	2	1	1	1	2	129	85	14
682	2	1990	24.8	1	4	2	3	1	1	2	2	1	1	126	77	12
683	1	1994	29.3	1	3	2	6	1	2	1	2	2	1	121	79	7
684	1	2001	26.4	1	3	2	6	1	2	1	1	2	1	125	82	11
685	1	1981	23.8	1	3	2	5	1	1	2	2	1	2	130	85	15
686	1	2001	30.4	1	3	1	1	2	2	2	1	1	1	120	79	10
687	1	1977	23.8	1	3	2	4	1	1	1	1	1	2	128	84	12
688	2	2000	25.6	1	3	2	6	1	2	2	2	2	2	122	77	9
689	2	2003	19.2	1	3	1	6	2	2	1	2	2	1	122	72	7
690	2	2003	23.7	1	3	1	6	2	2	2	2	2	1	120	72	7
691	2	1999	21.8	1	3	1	3	1	2	2	2	2	1	100	75	3
692	2	2003	30.2	1	3	1	6	2	2	1	1	2	2	120	80	12
693	2	2001	23.8	1	3	1	6	2	2	2	2	1	2	120	82	10
694	2	2001	23.5	1	3	1	6	2	2	1	2	1	2	122	80	10
695	2	2001	23.6	1	3	1	6	1	2	1	2	1	1	117	60	5
696	1	2002	20.6	1	3	2	6	1	2	1	1	1	1	127	77	11
697	2	1997	25.4	1	3	1	6	2	2	1	1	1	1	120	80	11
698	1	1998	25.2	1	3	2	6	1	2	1	1	1	1	133	70	13
699	2	2001	19.1	1	3	1	6	2	2	1	2	2	2	108	69	2
700	2	2002	22.9	1	3	1	1	2	2	1	2	2	2	125	86	11
701	2	2001	20.8	1	3	1	6	1	2	2	2	1	1	118	79	7
702	2	2003	23.3	1	3	2	6	1	2	1	2	2	2	125	70	10
703	2	2001	21.6	1	3	1	6	1	2	1	2	2	1	120	78	7
704	1	1979	31.2	1	3	2	5	1	1	1	1	1	2	124	72	11
705	1	1973	29.7	1	2	2	6	1	1	1	1	1	2	131	92	15
706	2	1964	28.3	1	1	2	6	2	3	1	2	1	2	132	95	13
707	1	2003	19.4	1	3	2	6	1	2	1	1	2	2	122	77	8
708	2	2004	26.3	1	3	2	6	2	2	1	2	1	1	119	71	8
709	1	1999	25.2	1	3	2	3	1	2	1	1	1	1	120	77	9
710	2	1994	24.4	1	3	1	6	1	2	1	2	1	2	125	70	11
711	2	1971	31.6	1	2	2	6	2	1	1	2	1	2	135	88	22
712	2	2002	18.7	1	3	2	6	2	2	1	2	1	2	124	72	9
713	2	1977	28.6	1	3	2	3	1	1	1	2	1	1	133	88	14
714	2	1995	19.9	1	2	1	6	1	1	1	2	2	2	124	75	8
715	2	1970	29.3	1	1	2	6	2	1	1	2	1	2	120	75	10
716	1	1967	21	1	1	2	3	2	1	2	1	1	2	150	95	18
717	2	2002	21	1	3	2	6	2	2	1	2	1	1	120	70	8
718	1	2003	36	1	3	2	6	1	2	1	2	1	1	115	75	8
719	2	1967	30.9	1	1	2	2	2	1	1	1	1	2	123	77	13
720	2	1992	24.8	1	3	2	6	1	1	1	2	1	2	109	70	5
721	1	2004	22	1	3	1	6	1	2	2	2	1	2	118	76	7
722	2	1970	27.3	1	3	2	6	2	1	1	2	1	2	120	80	11
723	1	1982	26.3	1	5	2	6	1	1	2	2	1	1	109	76	4
724	2	1996	23.7	1	3	2	4	1	2	1	1	1	1	111	76	7
725	1	1960	31.8	1	4	1	4	1	1	2	1	1	2	122	79	10
726	1	1962	32.8	1	3	2	3	2	1	1	1	1	2	125	78	10
727	1	1996	29.3	1	3	2	3	2	1	2	1	1	2	109	73	6
728	1	1970	27.2	1	1	2	6	2	1	1	2	1	2	118	80	9
729	2	1999	25.7	1	3	2	6	2	2	1	2	2	1	115	72	7
730	1	1989	21.7	1	3	2	6	1	1	2	1	1	2	109	75	5
731	1	1988	30.9	1	4	1	6	1	1	2	1	1	1	110	80	9
732	2	1992	24.8	1	3	2	6	1	2	2	2	2	2	109	75	4
733	2	1967	28.7	1	3	2	6	1	3	2	2	1	2	120	72	9
734	2	1963	32.7	1	2	2	6	2	1	1	2	1	2	109	73	6
735	1	1968	27.7	1	4	2	4	1	1	1	2	1	2	101	75	4
736	2	1990	21.1	1	3	1	6	1	1	2	1	1	1	107	82	6
737	2	1966	25.4	1	3	2	6	1	1	2	2	1	2	118	79	10
738	1	1980	24.7	1	3	2	6	1	1	2	2	1	1	118	77	6
739	1	2004	19.7	1	3	1	6	1	2	2	2	1	1	103	67	3
740	2	2001	21.9	1	3	2	6	2	2	1	2	1	1	111	83	7
741	2	1993	31.2	1	3	1	2	2	2	2	1	1	2	101	72	8
742	1	2000	32.2	1	3	2	5	2	2	1	1	2	2	126	75	12
743	2	2001	22.7	1	3	2	6	1	2	1	1	1	1	124	82	10
744	2	2000	18.7	1	3	1	6	1	2	1	2	1	2	103	68	3
745	1	1988	32.8	1	3	2	4	1	1	2	1	1	2	106	75	7
746	2	2001	18.2	1	3	1	6	1	2	2	2	1	1	120	72	8
747	1	2001	22.9	1	1	1	2	2	2	1	1	1	2	113	77	7
748	2	1996	20.7	1	3	2	6	1	2	2	2	1	1	113	75	8
749	2	1967	29.8	1	5	2	6	1	1	2	2	1	2	142	93	19
750	1	2000	21.6	1	1	2	2	2	2	1	1	2	2	137	78	18
751	2	1967	31.2	1	2	2	6	2	1	1	2	1	2	149	63	20
752	2	1992	27.4	1	3	2	6	1	1	1	2	1	2	122	75	10
753	1	1989	29.3	1	3	2	6	2	2	2	1	1	1	137	93	20
754	2	1982	26.4	1	2	2	1	1	1	1	2	1	1	138	85	20
755	1	1990	30.3	1	5	2	6	1	1	2	2	2	1	137	71	18
756	1	1970	29.9	1	4	2	5	1	1	2	2	2	2	132	83	13
757	2	1981	30.4	1	2	2	6	2	1	1	1	1	2	121	63	10
758	1	1998	24.9	1	1	2	6	1	2	2	1	1	2	139	90	20
759	1	1974	26.1	1	5	2	6	1	1	2	1	1	2	127	69	10
760	2	1976	23.8	1	5	2	5	1	2	2	2	1	1	121	82	9
761	2	1976	26.9	1	2	2	6	1	3	2	1	2	1	154	98	20
762	1	2003	22.7	1	3	1	6	2	2	1	3	1	1	106	40	1
763	1	1999	25.7	1	3	1	6	2	2	1	1	1	1	112	56	5
764	1	1957	28.2	1	5	2	6	2	1	2	3	1	2	150	80	17
765	1	1991	20.8	1	1	2	6	2	3	1	1	2	2	124	69	6
766	2	1993	26.9	1	3	2	6	2	1	2	2	1	2	124	75	10
767	2	1995	24.5	1	3	1	6	2	1	2	2	1	2	126	76	11
768	2	1991	32	1	3	2	6	2	1	2	1	1	2	125	84	15
769	2	1978	25	1	4	2	6	1	1	1	1	1	1	122	75	10
770	2	1982	23.4	1	2	2	6	2	1	2	2	1	2	112	74	7
771	1	1989	35.5	1	3	1	2	1	2	1	1	1	2	126	85	14
772	2	1985	34.4	1	1	2	6	2	1	2	1	1	2	110	70	10
773	2	1991	22	1	3	2	6	1	2	2	2	1	2	123	82	10
774	1	1985	23.4	1	3	1	5	1	1	1	1	1	2	110	72	7
775	2	1988	32.3	1	3	2	6	1	2	2	1	1	2	115	73	11
776	2	1984	20.5	1	4	2	6	1	2	2	2	1	1	125	72	10
777	2	1962	35.9	1	2	2	6	1	3	2	2	1	1	125	82	13
778	2	2001	31.6	1	3	2	6	1	2	1	1	2	1	125	80	13
779	2	2005	27	1	1	2	6	2	2	1	2	2	1	123	77	8
780	2	2005	17.8	1	1	2	1	2	2	1	2	2	1	128	75	9
781	2	2001	34.4	1	1	1	2	1	2	1	1	2	1	116	75	9
782	2	2001	28.2	1	1	1	6	1	2	1	1	2	2	110	75	8
783	2	1999	29.7	1	1	1	6	1	2	1	1	2	2	123	80	11
784	2	2003	17.4	1	1	2	6	1	2	2	2	2	2	128	75	10
785	2	2001	24.5	1	1	1	1	1	2	1	2	2	2	121	80	9
786	1	1999	34	1	3	2	2	2	2	2	1	2	2	116	75	9
787	2	2001	25.1	1	1	1	6	1	2	1	1	2	2	125	82	13
788	2	2001	20.2	1	1	2	2	1	2	1	1	1	2	125	84	13
789	2	2003	29.7	1	1	1	2	1	2	1	2	2	1	129	86	11
790	2	1973	29.2	1	2	2	6	2	2	1	2	2	2	127	75	11
791	1	1962	26.9	1	3	2	5	1	3	1	2	1	2	110	75	8
792	2	2001	36.7	1	3	2	6	1	2	1	2	2	2	130	85	15
793	2	1967	24.5	1	4	2	6	1	1	2	2	1	1	120	80	7
794	1	1964	26.9	1	5	2	5	1	1	1	1	2	2	130	80	12
795	1	1998	24	1	3	2	6	1	2	1	1	2	1	120	80	8
796	2	2001	21.9	1	3	1	1	1	2	1	2	2	2	120	80	9
797	1	1990	35.3	1	5	2	5	1	1	1	1	2	2	120	70	10
798	1	1988	26.9	1	4	2	3	1	1	2	1	2	1	120	80	11
799	2	1972	23.4	1	3	2	2	1	2	2	2	1	2	117	70	8
800	1	1985	31.6	1	4	2	3	1	1	1	2	1	1	115	75	8
801	2	1977	26	1	3	2	3	1	1	2	2	1	2	120	70	10
802	2	1991	23.3	1	3	2	2	2	1	1	2	1	2	120	80	10
803	1	1998	24.1	1	3	2	2	1	2	1	2	1	1	123	80	8
804	1	1975	31.1	1	3	2	6	1	1	2	1	2	2	140	80	21
805	2	1989	22.7	1	3	2	2	1	1	2	2	1	2	120	90	10
806	1	1975	25.9	1	5	2	5	1	1	1	1	1	2	140	90	21
807	2	1964	27.5	1	5	2	5	1	2	2	2	2	2	105	55	5
808	2	1989	25.5	1	3	2	2	1	1	2	2	1	2	120	80	11
809	2	1990	24.8	1	3	2	2	1	1	1	2	2	2	120	80	9
810	2	1965	34.4	1	3	2	2	2	1	1	2	1	2	140	80	22
811	1	2000	27.8	1	3	2	1	2	2	1	2	1	1	112	75	6
812	1	1964	27.5	1	3	2	3	1	1	2	2	1	2	125	80	10
813	2	1983	23.5	1	3	2	3	1	1	1	2	2	2	110	75	6
814	2	1994	23.9	1	3	2	4	1	2	1	1	1	1	110	70	7
815	2	1965	29.6	1	3	2	3	1	1	1	2	2	2	112	80	6
816	2	1967	33.9	1	4	2	3	2	1	1	2	1	2	120	80	10
817	2	2002	24.9	1	1	1	6	2	2	1	1	1	2	115	65	7
818	1	1980	29.4	1	3	2	6	2	1	2	1	1	2	120	80	11
819	1	1973	42.5	1	3	2	6	2	1	1	1	1	2	120	80	15
820	2	1996	23.9	1	3	1	6	2	2	2	2	1	2	110	70	7
821	2	1981	24.9	1	5	2	6	2	2	2	2	1	2	120	80	10
822	1	1960	31	1	5	1	6	2	1	1	3	1	2	120	80	9
823	1	1967	27.4	1	5	2	6	1	1	2	2	2	1	120	80	8
824	2	1978	29.3	1	4	2	4	1	1	2	2	2	1	119	79	7
825	1	1966	33.1	1	1	2	3	1	1	2	1	2	2	130	90	13
826	1	1990	31.2	1	2	2	3	2	2	1	2	1	2	130	80	15
827	1	1971	32.2	1	2	2	3	1	1	2	3	1	2	138	87	21
828	2	1967	28.7	1	2	2	2	1	1	2	2	1	2	140	90	19
829	1	1970	28.7	1	2	1	2	1	1	2	2	1	2	130	80	14
830	2	1990	34.8	1	4	2	4	1	1	2	2	1	2	130	90	16
831	1	1994	23.1	1	3	2	6	1	2	2	2	1	1	120	80	8
832	2	1993	33.1	1	3	2	6	1	2	2	1	1	1	125	85	14
833	2	1980	26.7	1	3	2	6	1	2	2	2	2	1	124	83	9
834	2	1995	24.7	1	3	2	6	1	1	2	2	2	1	114	75	5
835	1	1998	25.2	1	3	2	6	1	2	2	2	2	1	120	78	7
836	1	1985	24.2	1	3	2	6	1	2	2	2	2	1	125	78	8
837	1	1990	27.8	1	3	2	6	1	2	2	2	2	1	125	78	9
838	1	1963	29.1	1	3	2	5	2	1	1	2	2	1	110	80	4
839	2	1968	24.8	1	3	2	1	2	1	1	2	1	2	120	80	6
840	1	1973	27.4	1	3	2	6	1	1	1	2	1	2	138	90	20
841	2	1975	39.5	1	3	2	6	2	1	1	2	1	2	140	100	22
842	2	1962	22	1	5	1	5	1	2	1	2	1	2	112	75	6
843	2	1941	36.9	1	3	2	1	1	1	1	2	1	2	135	80	21
844	1	1940	21.3	1	3	2	5	1	1	1	2	2	2	130	85	11
845	2	1943	23.4	1	1	2	6	2	1	1	2	2	2	100	70	7
846	1	1942	33.2	1	1	2	5	2	1	1	2	2	2	110	60	8
847	2	1969	26.3	1	3	2	2	2	1	1	2	1	2	90	65	4
848	1	1965	28.7	1	3	2	6	2	1	1	2	1	1	125	80	9
849	2	1972	32.5	1	3	2	6	1	3	1	1	2	2	140	90	22
850	1	1960	27.5	1	3	2	5	1	1	1	2	1	2	136	82	20
851	2	1961	24.5	1	3	1	6	1	1	1	2	2	2	116	65	6
852	1	1968	25.7	1	3	2	6	2	1	1	1	2	2	95	70	2
853	1	1969	26.3	1	3	2	6	2	1	2	2	1	2	127	85	12
854	2	1969	27.5	1	3	2	6	2	1	2	2	1	2	123	80	12
855	1	1970	26.3	1	4	2	6	1	2	2	2	1	2	120	80	10
856	2	1972	24	1	3	2	6	1	1	1	1	2	1	125	83	9
857	2	1966	23.4	1	4	1	6	1	1	2	2	1	2	127	90	10
858	2	1961	20.8	1	3	2	6	1	1	2	2	1	2	130	90	14
859	2	1980	26.2	1	2	2	5	2	1	1	1	1	2	122	75	11
860	2	1958	33.3	1	3	2	6	1	3	2	2	1	2	131	82	13
861	1	1967	26.3	1	3	2	6	2	1	2	2	1	2	128	85	14
862	1	1970	28.3	1	5	2	6	2	1	2	1	1	2	133	85	17
863	1	1981	26.7	1	3	2	5	2	1	1	1	1	2	122	77	10
864	1	1971	23.9	1	3	2	6	2	1	2	2	1	2	131	80	15
865	1	1968	22.2	1	3	2	6	2	1	1	2	1	1	121	81	10
866	1	1973	25.7	1	4	1	6	2	1	1	1	1	1	119	78	10
867	2	1965	22.5	1	3	2	6	2	1	1	2	1	2	131	86	12
868	2	1992	21.9	1	3	2	6	2	2	1	1	1	1	110	70	7
869	2	1995	25.6	1	1	2	6	2	1	1	2	1	2	109	70	6
870	2	2002	20.3	1	3	1	6	1	2	1	2	2	2	100	70	4
871	2	1997	21.3	1	3	2	6	2	2	1	1	1	2	105	70	6
872	2	1995	24.2	1	2	2	6	2	1	1	2	1	2	112	70	8
873	1	1957	32.9	1	4	2	5	1	1	2	3	2	2	114	75	6
874	1	1969	27.5	1	3	2	6	1	1	1	2	2	2	110	70	6
875	1	1977	25.3	1	1	2	6	1	1	2	1	1	2	115	70	9
876	2	1957	26.4	1	1	2	6	2	3	1	2	1	2	115	66	10
877	2	1954	34.9	1	1	2	6	2	3	1	2	1	1	120	75	13
878	2	1977	27	1	1	2	6	1	1	1	2	1	1	115	70	80
879	1	1971	32.3	1	4	2	6	1	1	1	3	1	2	117	75	10
880	1	1968	26	1	3	2	3	1	1	2	2	2	2	120	81	9
881	1	1976	29	1	1	2	3	2	1	2	2	2	2	113	70	6
882	1	1960	26.6	1	2	2	2	1	3	2	3	2	2	110	75	5
883	2	1977	35.2	1	1	2	2	1	1	1	1	2	2	130	80	16
884	2	1971	40.1	1	1	2	2	1	1	1	1	2	2	180	90	24
885	1	1939	30.4	1	1	2	2	1	1	2	2	2	2	180	100	22
886	2	1976	30.2	1	1	2	1	1	3	1	1	2	2	160	80	20
887	2	1970	20.1	1	3	1	6	2	2	2	1	1	2	120	75	10
888	2	2000	24.5	1	3	1	6	2	2	1	2	2	2	117	75	7
889	1	1996	31.2	1	3	1	6	2	2	2	2	2	1	115	80	6
890	1	1996	23.8	1	3	1	6	2	2	1	2	2	1	110	75	5
891	1	2001	33.9	1	3	2	6	2	2	1	2	1	2	123	81	11
892	1	2004	24.8	1	3	2	6	2	2	1	2	2	1	135	75	16
893	1	1995	24.3	1	3	2	6	2	2	1	2	2	2	109	71	3
894	2	1994	20.4	1	3	1	6	2	2	2	2	2	2	118	75	7
895	2	1969	25.3	1	3	2	6	2	1	2	2	1	2	136	81	17
896	1	1966	32.7	1	3	2	6	2	1	1	1	2	2	130	85	21
897	1	1998	23	1	3	2	6	2	2	1	1	2	1	130	80	11
898	2	1996	18.8	1	1	2	6	2	2	1	2	2	2	115	76	7
899	1	1982	30	1	3	2	6	2	1	1	2	2	1	124	78	8
900	2	1943	37.9	1	1	2	6	2	3	2	2	2	2	130	82	14
901	1	1997	34.4	1	1	2	6	2	2	1	2	2	2	115	77	8
902	1	2001	25.2	1	3	1	6	2	2	2	2	2	2	110	70	6
903	1	1986	31	1	3	2	6	1	1	1	2	2	1	121	80	9
904	2	1978	29.6	1	1	2	6	2	1	1	2	2	2	127	72	11
905	2	1999	25	1	3	2	6	2	1	1	1	2	2	107	62	4
906	2	2003	19.6	1	1	2	6	2	2	1	1	1	2	115	78	9
907	2	2000	35.3	1	3	1	6	2	2	1	1	1	2	128	77	14
908	2	1990	32.3	1	3	2	6	1	1	1	2	1	2	120	72	11
909	2	2003	17.4	1	3	2	6	1	2	1	1	2	2	101	61	3
910	2	1987	31.2	1	2	2	6	2	1	1	2	1	2	116	67	8
911	1	2006	17.6	1	1	2	6	2	2	1	1	1	2	113	75	7
912	1	1970	29.1	1	2	2	6	2	1	1	1	2	2	107	77	5
913	2	1984	19.9	1	2	2	6	2	2	1	2	2	2	105	65	2
914	2	1999	25.4	1	3	2	6	1	2	1	2	2	2	117	76	8
915	2	2000	21.5	1	3	2	6	1	2	1	2	2	2	128	81	11
916	1	1995	20.3	1	3	2	6	1	2	1	1	2	2	125	78	10
917	1	1997	24.1	1	3	2	6	2	2	1	1	2	2	127	72	10
918	2	1997	21.5	1	2	2	6	2	1	1	2	2	2	133	71	12
919	1	2001	19.5	1	3	2	6	1	2	1	2	2	1	112	69	2
920	1	2003	22.5	1	3	2	5	1	2	1	1	2	1	114	70	5
921	1	2000	24.1	1	3	2	6	1	2	1	1	1	1	125	69	8
922	2	2003	28.3	1	3	2	6	2	2	1	1	2	1	118	72	8
923	1	2002	29.4	1	3	2	5	2	1	1	2	1	1	127	79	10
924	2	2003	23.5	1	3	2	6	2	1	1	1	1	2	120	71	10
925	1	2002	27.7	1	3	2	6	2	2	2	1	2	1	125	75	10
926	2	1972	22.5	1	3	1	6	2	1	2	1	1	2	121	73	10
927	2	1996	20.8	1	3	1	4	2	2	1	1	1	1	108	64	3
928	1	1996	47.3	1	3	2	2	1	2	2	1	1	2	130	75	16
929	2	1997	28.3	1	3	2	1	2	2	1	2	2	1	121	75	8
930	2	2001	20.2	1	3	1	1	1	2	1	1	1	1	109	66	3
931	2	2000	22.9	1	3	2	6	1	2	2	2	2	1	123	75	7
932	1	2001	25.1	1	3	2	6	1	2	1	1	1	1	124	73	9
